# Supplementary material for: CAPG Is Required for Ebola Virus Infection by Controlling Virus Egress from Infected Cells
Source: Viruses. 2022 Aug 28;14(9):1903. doi: 10.3390/v14091903 (PMC9505868; doi:10.3390/v14091903)
Supplement: Supplementary file 1 [file viruses-14-01903-s001.zip]

Archive with 1 entries (1 files):
- viruses-1875227-supplementary.pdf
